# Supplementary material for: Dietary Supplementation with Boswellia serrata, Verbascum thapsus, and Curcuma longa in Show Jumping Horses: Effects on Serum Proteome, Antioxidant Status, and Anti-Inflammatory Gene Expression
Source: Life (Basel). 2023 Mar 10;13(3):750. doi: 10.3390/life13030750 (PMC10055707; doi:10.3390/life13030750)
Supplement: Supplementary file 1 [file life-13-00750-s001.zip]

Archive with 1 entries (1 files):
- life-2231138-supplementary.pdf
